# Supplementary material for: Mapping of Plasma Membrane Proteins Interacting With Arabidopsis thaliana Flotillin 2
Source: Front Plant Sci. 2018 Jul 12;9:991. doi: 10.3389/fpls.2018.00991 (PMC6052134; doi:10.3389/fpls.2018.00991)
Supplement: Supplementary file 2 [file Table_1.XLSX]

## Sheet: Tab.S1
Tab. S1: Primers used in the study. Primers #1 and #2 were used for cloning into pGreen0029. Primers #3 and #4 were used for cloning into pENTR3c Dual Selection (C-terminal fusion reading frame). Primers #5 - #8 were used for cloning into pENTR3c Dual Selection (N-terminal fusion reading frame). *At3g01290 is termed as HIR3 in UniProt database (www.uniprot.org).
Primer #	Primer sequence	CDS	AGI
1	5‘-TTAGGATCCATGTTCAAGGTTGCAAGAG-3‘	AtFLOT2	At5g25260
2	5‘-TTAGAATTCCTTGCTTAGAGTACCGATCC-3‘	AtFLOT2	At5g25260
3	5‘-GCCGTCGACATGTTCAAGGTTGCAAGAGCATC-3‘	AtFLOT2	At5g25260
4	5‘-AATGCGGCCGCAACTTGCTTAGAGTACCGATC-3‘	AtFLOT2	At5g25260
5	5‘-CGAGTCGACAATGGCAAAGGATGTGGAAGC-3‘	AtPIP2-1	At3g53420
6	5‘-TTGCGGCCGCTTAGACGTTGGCAGCAC-3‘	AtPIP2-1	At3g53420
7	5‘-CGCGTCGACAATGGCCAAAGACGTGGAAG-3‘	AtPIP2-2	At2g37170
8	5‘-CTGCGGCCGCTCAAACGTTGGCTGCACTTC-3‘	AtPIP2-2	At2g37170
9	5‘-GCGGGTACCATGACGAAGGATGAGTTGAC-3‘	AtPIP2-6	At2g39010
10	5‘-CTGCGGCCGCTTAAGCATGGAGCTCATGAAG-3‘	AtPIP2-6	At2g39010
11	5‘-CGCGTCGACAATGGAAGGTAAAGAAGAAGATGTTAG-3‘	AtPIP1-2	At2g45960
12	5‘-CTGCGGCCGCCTAAGAACAAAAGCCAGATTTTAAATAG-3‘	AtPIP1-2	At2g45960
13	5‘-CGCGTCGACAATGTCAGGTCTCGAAGATATC-3‘	AtAHA1	At2g18960
14	5‘-CTGCGGCCGCCTACACAGTGTAGTGATGTCCTG-3‘	AtAHA1	At2g18960
15	5‘-CGCGTCGACAATGGAGTTTGGATCTTTTCTTGTG-3‘	AtERD4	At1g30360
16	5‘-CTGCGGCCGCTTAAACGCCTGCTATTGCG-3‘	AtERD4	At1g30360
17	5‘-GCGGGTACCATGACTGTGATCGATATTCTGAC-3‘	AtSYP71	At3g09740
18	5‘-CCGCGGCCGCTTACTTCAGTACATTGTATAAGTATGCAG-3‘	AtSYP71	At3g09740
19	5‘-CGCGTCGACAATGGCGGACTTAAACGGTG-3‘	AtNHL3	At5g06320
20	5‘-CTGCGGCCGCTCAAAAGTCAACGTCACACTTG-3‘	AtNHL3	At5g06320
21	5‘-CTCGTCGACAATGGGGAATCTTTTCTGTTGCG-3‘	AtHIR2 *	At3g01290
22	5‘-CTGCGGCCGCTTAGGAGGCATTGTTGGCCTG-3‘	AtHIR2 *	At3g01290
23	5‘-CAAGTCGACAATGGTGGCGCCTGCTTTG-3‘	AtAVP1	At1g15690
24	5‘-CTGCGGCCGCTTAGAAGTACTTGAAAAGGATACCACCGTG-3‘	AtAVP1	At1g15690
25	5‘-CGCGTCGACAATGAAGAACAAGACCAATTTAGGTCTC-3‘		At5g16590
26	5‘-CTGCGGCCGCTCAATCGGACAAAGGACCTG-3‘		At5g16590
