# Supplementary material for: Mapping of Plasma Membrane Proteins Interacting With Arabidopsis thaliana Flotillin 2
Source: Front Plant Sci. 2018 Jul 12;9:991. doi: 10.3389/fpls.2018.00991 (PMC6052134; doi:10.3389/fpls.2018.00991)
Supplement: Supplementary file 3 [file Table_2.XLSX]

## Sheet: S2a
Tab. S2a: List of proteins identified by immunoprecipitation of AtFLOT2:GFP microsomal fraction. Downloaded from Uniprot database on 14.2.2018.
Accession	Protein	Gene name	Locus	No. times identified		RQI	Gene ontology (biological process)	Gene ontology (molecular function)	Gene ontology (cellular component)	GO annotations cluster analysis
				FLOT2:GFP	Col-0
Q4V3D6	Flotillin-like protein 2	FLOT2	At5g25260	9	-	-			caveola [GO:0005901]; vacuolar membrane [GO:0005774]	included
B9DHA6	Ubiquitin-60S ribosomal protein L40-1	RPL40A	At2g36170	5	-	-	translation [GO:0006412]	structural constituent of ribosome [GO:0003735]	cytosolic large ribosomal subunit [GO:0022625]; nucleolus [GO:0005730]	included
P43286	Aquaporin PIP2-1	PIP2-1	At3g53420	5	-	-	hydrogen peroxide transmembrane transport [GO:0080170]; ion transmembrane transport [GO:0034220]; response to abscisic acid [GO:0009737]; response to water deprivation [GO:0009414]; water transport [GO:0006833]	mRNA binding [GO:0003729]; ubiquitin protein ligase binding [GO:0031625]; water channel activity [GO:0015250]	chloroplast [GO:0009507]; integral component of plasma membrane [GO:0005887]; membrane [GO:0016020]; plasma membrane [GO:0005886]; plasmodesma [GO:0009506]; vacuole [GO:0005773]	included
P25856	Glyceraldehyde-3-phosphate dehydrogenase GAPA1, chloroplastic	GAPA1	At3g26650	3	-	-	glucose metabolic process [GO:0006006]; protein homotetramerization [GO:0051289]; reductive pentose-phosphate cycle [GO:0019253]; response to cold [GO:0009409]; response to light stimulus [GO:0009416]; response to sucrose [GO:0009744]	disordered domain specific binding [GO:0097718]; glyceraldehyde-3-phosphate dehydrogenase (NAD+) (phosphorylating) activity [GO:0004365]; glyceraldehyde-3-phosphate dehydrogenase (NADP+) (phosphorylating) activity [GO:0047100]; identical protein binding [GO:0042802]; NAD binding [GO:0051287]; NADP binding [GO:0050661]; protein homodimerization activity [GO:0042803]	apoplast [GO:0048046]; chloroplast [GO:0009507]; chloroplast envelope [GO:0009941]; chloroplast membrane [GO:0031969]; chloroplast stroma [GO:0009570]; chloroplast thylakoid membrane [GO:0009535]; membrane [GO:0016020]; stromule [GO:0010319]; supramolecular complex [GO:0099080]	included
P83755	Photosystem Q(B) protein	psbA	AtCg00020	2	-	-	photosynthetic electron transport in photosystem II [GO:0009772]; protein-chromophore linkage [GO:0018298]; response to herbicide [GO:0009635]	chlorophyll binding [GO:0016168]; electron transporter, transferring electrons within the cyclic electron transport pathway of photosynthesis activity [GO:0045156]; metal ion binding [GO:0046872]	chloroplast [GO:0009507]; chloroplast thylakoid [GO:0009534]; chloroplast thylakoid membrane [GO:0009535]; integral component of membrane [GO:0016021]; membrane [GO:0016020]; photosystem II [GO:0009523]; plastoglobule [GO:0010287]; thylakoid [GO:0009579]	included
P17745	Elongation factor Tu, chloroplastic	TUFA	At4g20360	2	-	-		GTPase activity [GO:0003924]; GTP binding [GO:0005525]; translation elongation factor activity [GO:0003746]	apoplast [GO:0048046]; chloroplast [GO:0009507]; chloroplast envelope [GO:0009941]; chloroplast stroma [GO:0009570]; chloroplast thylakoid [GO:0009534]; chloroplast thylakoid membrane [GO:0009535]; membrane [GO:0016020]; nucleoid [GO:0009295]; nucleolus [GO:0005730]; nucleus [GO:0005634]; plastid [GO:0009536]	included
Q9SQI8	AT3g25860/MPE11_1	LTA2	At3g25860	2	-	-	acetyl-CoA biosynthetic process from pyruvate [GO:0006086]; glycolytic process [GO:0006096]	dihydrolipoyllysine-residue acetyltransferase activity [GO:0004742]	chloroplast [GO:0009507]; chloroplast envelope [GO:0009941]; chloroplast stroma [GO:0009570]; chloroplast thylakoid [GO:0009534]; cytosolic ribosome [GO:0022626]; membrane [GO:0016020]	included
A8MRV1	Histone H4		At1g07660	1	-	-		DNA binding [GO:0003677]; protein heterodimerization activity [GO:0046982]	nucleosome [GO:0000786]; nucleus [GO:0005634]	included
Q8RUC6	Ubiquitin-NEDD8-like protein RUB2	RUB2	At2g35635	1	-	-	ubiquitin-dependent protein catabolic process [GO:0006511]		cytoplasm [GO:0005737]; nucleus [GO:0005634]	included
F4JGM3	Polyubiquitin	UBQ11	At4g05050 At4g05320	1	-	-				included
P38418	Lipoxygenase 2, chloroplastic	LOX2	At3g45140	1	-	-	green leaf volatile biosynthetic process [GO:0010597]; jasmonic acid biosynthetic process [GO:0009695]; lipid oxidation [GO:0034440]; oxylipin biosynthetic process [GO:0031408]; response to bacterium [GO:0009617]; response to fungus [GO:0009620]; response to herbivore [GO:0080027]; response to jasmonic acid [GO:0009753]; response to wounding [GO:0009611]	linoleate 13S-lipoxygenase activity [GO:0016165]; metal ion binding [GO:0046872]	chloroplast [GO:0009507]; chloroplast envelope [GO:0009941]; chloroplast stroma [GO:0009570]; chloroplast thylakoid membrane [GO:0009535]; cytoplasm [GO:0005737]	included
O23654	V-type proton ATPase catalytic subunit A	VHA-A	At1g78900	1	-	-	ATP hydrolysis coupled proton transport [GO:0015991]; ATP metabolic process [GO:0046034]; Golgi organization [GO:0007030]; pollen development [GO:0009555]; response to salt stress [GO:0009651]	ATP binding [GO:0005524]; protease binding [GO:0002020]; proton-transporting ATPase activity, rotational mechanism [GO:0046961]	apoplast [GO:0048046]; cell wall [GO:0005618]; chloroplast [GO:0009507]; chloroplast envelope [GO:0009941]; Golgi apparatus [GO:0005794]; membrane [GO:0016020]; plant-type vacuole [GO:0000325]; plasma membrane [GO:0005886]; plasmodesma [GO:0009506]; proton-transporting V-type ATPase, V1 domain [GO:0033180]; vacuolar membrane [GO:0005774]; vacuole [GO:0005773]	included
Q9SHE8	Photosystem I reaction center subunit III, chloroplastic	PSAF	At1g31330	1	-	-	photosynthesis [GO:0015979]	protein domain specific binding [GO:0019904]	chloroplast [GO:0009507]; chloroplast envelope [GO:0009941]; chloroplast thylakoid [GO:0009534]; chloroplast thylakoid membrane [GO:0009535]; integral component of membrane [GO:0016021]; membrane [GO:0016020]; photosystem I reaction center [GO:0009538]; plastoglobule [GO:0010287]; thylakoid [GO:0009579]	included
O49506-2	Isoform 2 of Peroxisomal (S)-2-hydroxy-acid oxidase GLO5	GLO5	At4g18360	1	-	-	defense response signaling pathway, resistance gene-independent [GO:0010204]; defense response to bacterium [GO:0042742]; hydrogen peroxide biosynthetic process [GO:0050665]; oxidative photosynthetic carbon pathway [GO:0009854]	FMN binding [GO:0010181]; long-chain-(S)-2-hydroxy-long-chain-acid oxidase activity [GO:0052853]; medium-chain-(S)-2-hydroxy-acid oxidase activity [GO:0052854]; very-long-chain-(S)-2-hydroxy-acid oxidase activity [GO:0052852]	peroxisome [GO:0005777]	included
Q9LD57	Phosphoglycerate kinase 1, chloroplastic	PGK1	At3g12780	1	-	-	glycolytic process [GO:0006096]; reductive pentose-phosphate cycle [GO:0019253]; response to cadmium ion [GO:0046686]; response to cold [GO:0009409]	ATP binding [GO:0005524]; phosphoglycerate kinase activity [GO:0004618]	apoplast [GO:0048046]; cell wall [GO:0005618]; chloroplast [GO:0009507]; chloroplast envelope [GO:0009941]; chloroplast stroma [GO:0009570]; cytoplasm [GO:0005737]; cytosol [GO:0005829]; membrane [GO:0016020]; mitochondrion [GO:0005739]; nucleus [GO:0005634]; stromule [GO:0010319]; thylakoid [GO:0009579]	included
P51818	Heat shock protein 90-3	HSP90-3	At5g56010	1	-	-	cellular response to calcium ion [GO:0071277]; chaperone-mediated protein complex assembly [GO:0051131]; innate immune response [GO:0045087]; protein folding [GO:0006457]; response to heat [GO:0009408]	ATP binding [GO:0005524]; unfolded protein binding [GO:0051082]	cytosol [GO:0005829]; Golgi apparatus [GO:0005794]; membrane [GO:0016020]; nucleolus [GO:0005730]; plasma membrane [GO:0005886]	included
P56757	ATP synthase subunit alpha, chloroplastic	atpA	AtCg00120	9	8	0.92608	ATP synthesis coupled proton transport [GO:0015986]; defense response to bacterium [GO:0042742]; response to cold [GO:0009409]	ATP binding [GO:0005524]; proton-transporting ATP synthase activity, rotational mechanism [GO:0046933]; zinc ion binding [GO:0008270]	chloroplast [GO:0009507]; chloroplast thylakoid [GO:0009534]; chloroplast thylakoid membrane [GO:0009535]; membrane [GO:0016020]; mitochondrion [GO:0005739]; plastoglobule [GO:0010287]; proton-transporting ATP synthase complex, catalytic core F(1) [GO:0045261]; stromule [GO:0010319]; thylakoid [GO:0009579]; thylakoid lumen [GO:0031977]	-
O03042	Ribulose bisphosphate carboxylase large chain	rbcL	AtCg00490	8	8	1.108	photorespiration [GO:0009853]; reductive pentose-phosphate cycle [GO:0019253]; response to abscisic acid [GO:0009737]; response to cadmium ion [GO:0046686]	magnesium ion binding [GO:0000287]; monooxygenase activity [GO:0004497]; ribulose-bisphosphate carboxylase activity [GO:0016984]	apoplast [GO:0048046]; cell wall [GO:0005618]; chloroplast [GO:0009507]; chloroplast envelope [GO:0009941]; chloroplast stroma [GO:0009570]; chloroplast thylakoid membrane [GO:0009535]; cytosolic ribosome [GO:0022626]; membrane [GO:0016020]; plastoglobule [GO:0010287]; thylakoid [GO:0009579]	-
F4IVZ7	Ribulose bisphosphate carboxylase/oxygenase activase	RCA	At2g39730	6	6	1.60672		ATP binding [GO:0005524]		-
P56761	Photosystem II D2 protein	psbD	AtCg00270	6	7	1.55366	photosynthetic electron transport in photosystem II [GO:0009772]; protein-chromophore linkage [GO:0018298]	chlorophyll binding [GO:0016168]; electron transporter, transferring electrons within the cyclic electron transport pathway of photosynthesis activity [GO:0045156]; metal ion binding [GO:0046872]	chloroplast [GO:0009507]; chloroplast thylakoid [GO:0009534]; chloroplast thylakoid membrane [GO:0009535]; integral component of membrane [GO:0016021]; membrane [GO:0016020]; photosystem II [GO:0009523]; plastoglobule [GO:0010287]; thylakoid [GO:0009579]	-
P53494	Actin-4	ACT4	At5g59370	6	5	1.0806		ATP binding [GO:0005524]; structural constituent of cytoskeleton [GO:0005200]	cytoskeleton [GO:0005856]; mitochondrion [GO:0005739]	-
Q39141	At2g34420/T31E10.24	Lhb1B2	At2g34420 At2g34420/T31E10.24	5	4	1.22921	photosynthesis, light harvesting in photosystem I [GO:0009768]; protein-chromophore linkage [GO:0018298]; response to light stimulus [GO:0009416]	chlorophyll binding [GO:0016168]; pigment binding [GO:0031409]; protein domain specific binding [GO:0019904]	chloroplast [GO:0009507]; chloroplast envelope [GO:0009941]; chloroplast thylakoid [GO:0009534]; chloroplast thylakoid membrane [GO:0009535]; integral component of membrane [GO:0016021]; membrane [GO:0016020]; photosystem I [GO:0009522]; photosystem II [GO:0009523]; plastoglobule [GO:0010287]; thylakoid [GO:0009579]	-
Q07473	Chlorophyll a-b binding protein CP29.1, chloroplastic	LHCB4.1	At5g01530	4	1	1.91353	photosynthesis, light harvesting in photosystem I [GO:0009768]; protein-chromophore linkage [GO:0018298]; response to blue light [GO:0009637]; response to far red light [GO:0010218]; response to red light [GO:0010114]	chlorophyll binding [GO:0016168]; metal ion binding [GO:0046872]; pigment binding [GO:0031409]; protein domain specific binding [GO:0019904]	chloroplast [GO:0009507]; chloroplast envelope [GO:0009941]; chloroplast thylakoid [GO:0009534]; chloroplast thylakoid membrane [GO:0009535]; integral component of membrane [GO:0016021]; membrane [GO:0016020]; photosystem I [GO:0009522]; photosystem II [GO:0009523]; plastoglobule [GO:0010287]; thylakoid [GO:0009579]	-
P56767	Photosystem I P700 chlorophyll a apoprotein A2	psaB	AtCg00340	4	4	1.54102	photosynthesis [GO:0015979]; protein-chromophore linkage [GO:0018298]	4 iron, 4 sulfur cluster binding [GO:0051539]; chlorophyll binding [GO:0016168]; metal ion binding [GO:0046872]; oxidoreductase activity [GO:0016491]	chloroplast [GO:0009507]; chloroplast envelope [GO:0009941]; chloroplast thylakoid [GO:0009534]; chloroplast thylakoid membrane [GO:0009535]; integral component of membrane [GO:0016021]; membrane [GO:0016020]; photosystem I [GO:0009522]; plastoglobule [GO:0010287]; thylakoid [GO:0009579]	-
P56777	Photosystem II CP47 chlorophyll apoprotein	psbB	AtCg00680	4	4	1.18637	photosynthetic electron transport in photosystem II [GO:0009772]; photosystem II assembly [GO:0010207]; protein-chromophore linkage [GO:0018298]	chlorophyll binding [GO:0016168]; electron transporter, transferring electrons within the cyclic electron transport pathway of photosynthesis activity [GO:0045156]	chloroplast [GO:0009507]; chloroplast thylakoid [GO:0009534]; chloroplast thylakoid membrane [GO:0009535]; integral component of membrane [GO:0016021]; membrane [GO:0016020]; photosystem II [GO:0009523]; plastoglobule [GO:0010287]; thylakoid [GO:0009579]	-
P53497	Actin-12	ACT12	At3g46520	3	2	2.13332		ATP binding [GO:0005524]; structural constituent of cytoskeleton [GO:0005200]	chloroplast envelope [GO:0009941]; chloroplast stroma [GO:0009570]; cytoskeleton [GO:0005856]; mitochondrion [GO:0005739]	-
P56771	Apocytochrome f	petA	AtCg00540	3	3	1.53129	photosynthetic electron transport chain [GO:0009767]	electron transfer activity [GO:0009055]; heme binding [GO:0020037]; iron ion binding [GO:0005506]	chloroplast [GO:0009507]; chloroplast thylakoid [GO:0009534]; chloroplast thylakoid membrane [GO:0009535]; cytochrome b6f complex [GO:0009512]; integral component of thylakoid membrane [GO:0031361]; membrane [GO:0016020]; thylakoid [GO:0009579]	-
Q9LJG3	GDSL esterase/lipase ESM1	ESM1	At3g14210	3	5	1.27701	defense response to bacterium [GO:0042742]; glucosinolate catabolic process [GO:0019762]; lipid catabolic process [GO:0016042]; response to cold [GO:0009409]; response to insect [GO:0009625]	hydrolase activity, acting on ester bonds [GO:0016788]	apoplast [GO:0048046]; chloroplast [GO:0009507]; chloroplast envelope [GO:0009941]; cytosolic ribosome [GO:0022626]; membrane [GO:0016020]; nucleus [GO:0005634]; peroxisome [GO:0005777]; plasmodesma [GO:0009506]; vacuole [GO:0005773]	-
P56766	Photosystem I P700 chlorophyll a apoprotein A1	psaA	AtCg00350	3	2	1.19128	photosynthesis [GO:0015979]; protein-chromophore linkage [GO:0018298]	4 iron, 4 sulfur cluster binding [GO:0051539]; chlorophyll binding [GO:0016168]; metal ion binding [GO:0046872]; oxidoreductase activity [GO:0016491]	chloroplast [GO:0009507]; chloroplast envelope [GO:0009941]; chloroplast thylakoid [GO:0009534]; chloroplast thylakoid membrane [GO:0009535]; integral component of membrane [GO:0016021]; membrane [GO:0016020]; photosystem I [GO:0009522]; plastoglobule [GO:0010287]; thylakoid [GO:0009579]	-
P56778	Photosystem II CP43 chlorophyll apoprotein	psbC	AtCg00280	3	4	1.18916	photosynthetic electron transport in photosystem II [GO:0009772]; protein-chromophore linkage [GO:0018298]	chlorophyll binding [GO:0016168]; electron transporter, transferring electrons within the cyclic electron transport pathway of photosynthesis activity [GO:0045156]; metal ion binding [GO:0046872]	chloroplast [GO:0009507]; chloroplast stromal thylakoid [GO:0009533]; chloroplast thylakoid [GO:0009534]; chloroplast thylakoid membrane [GO:0009535]; integral component of membrane [GO:0016021]; membrane [GO:0016020]; photosystem II reaction center [GO:0009539]; plastoglobule [GO:0010287]; thylakoid [GO:0009579]	-
Q9XF89	Chlorophyll a-b binding protein CP26, chloroplastic	LHCB5	At4g10340	3	3	0.966138	nonphotochemical quenching [GO:0010196]; photosynthesis [GO:0015979]; photosynthesis, light harvesting in photosystem I [GO:0009768]; photosystem II assembly [GO:0010207]; protein-chromophore linkage [GO:0018298]; response to blue light [GO:0009637]; response to far red light [GO:0010218]; response to red light [GO:0010114]	chlorophyll binding [GO:0016168]; metal ion binding [GO:0046872]; pigment binding [GO:0031409]; protein domain specific binding [GO:0019904]	chloroplast [GO:0009507]; chloroplast envelope [GO:0009941]; chloroplast thylakoid [GO:0009534]; chloroplast thylakoid membrane [GO:0009535]; integral component of membrane [GO:0016021]; membrane [GO:0016020]; photosystem I [GO:0009522]; photosystem II antenna complex [GO:0009783]; plastoglobule [GO:0010287]; PSII associated light-harvesting complex II [GO:0009517]; thylakoid [GO:0009579]; thylak…	-
P19366	ATP synthase subunit beta, chloroplastic	atpB	AtCg00480	3	2	0.560423	ATP synthesis coupled proton transport [GO:0015986]; defense response to fungus, incompatible interaction [GO:0009817]; response to cold [GO:0009409]	ATP binding [GO:0005524]; proton-transporting ATP synthase activity, rotational mechanism [GO:0046933]; zinc ion binding [GO:0008270]	cell wall [GO:0005618]; chloroplast [GO:0009507]; chloroplast ATP synthase complex [GO:0009544]; chloroplast stroma [GO:0009570]; chloroplast thylakoid [GO:0009534]; chloroplast thylakoid membrane [GO:0009535]; membrane [GO:0016020]; plastoglobule [GO:0010287]; proton-transporting ATP synthase complex, catalytic core F(1) [GO:0045261]; stromule [GO:0010319]; thylakoid [GO:0009579]; thylakoid lume…	-
P53492	Actin-7	ACT7	At5g09810	3	2	0.266567	cell division [GO:0051301]; response to auxin [GO:0009733]; response to light stimulus [GO:0009416]; response to wounding [GO:0009611]; root development [GO:0048364]; root epidermal cell differentiation [GO:0010053]; root hair elongation [GO:0048767]; seed germination [GO:0009845]	ATP binding [GO:0005524]; structural constituent of cytoskeleton [GO:0005200]	cell wall [GO:0005618]; chloroplast envelope [GO:0009941]; chloroplast stroma [GO:0009570]; cytoskeleton [GO:0005856]; cytosol [GO:0005829]; mitochondrion [GO:0005739]; nucleolus [GO:0005730]; plasma membrane [GO:0005886]; plasmodesma [GO:0009506]	-
Q9S7J7	At2g05070/F1O13.20	LHCB2.2	At2g05070	2	1	2.07957	cellular response to abscisic acid stimulus [GO:0071215]; photosynthesis, light harvesting in photosystem I [GO:0009768]; photosynthesis, light harvesting in photosystem II [GO:0009769]; positive regulation of reactive oxygen species biosynthetic process [GO:1903428]; protein-chromophore linkage [GO:0018298]; regulation of stomatal closure [GO:0090333]; response to cold [GO:0009409]; response to …	chlorophyll binding [GO:0016168]; metal ion binding [GO:0046872]; pigment binding [GO:0031409]	chloroplast [GO:0009507]; chloroplast envelope [GO:0009941]; chloroplast thylakoid [GO:0009534]; chloroplast thylakoid membrane [GO:0009535]; integral component of membrane [GO:0016021]; photosystem I [GO:0009522]; photosystem II [GO:0009523]; plastoglobule [GO:0010287]; PSII associated light-harvesting complex II [GO:0009517]; thylakoid [GO:0009579]; vacuolar membrane [GO:0005774]	-
Q9SUI4	Photosystem I reaction center subunit XI, chloroplastic	PSAL	At4g12800	2	1	1.55464	photosynthesis [GO:0015979]	protein domain specific binding [GO:0019904]	chloroplast [GO:0009507]; chloroplast envelope [GO:0009941]; chloroplast membrane [GO:0031969]; chloroplast thylakoid [GO:0009534]; chloroplast thylakoid membrane [GO:0009535]; integral component of membrane [GO:0016021]; membrane [GO:0016020]; photosystem I reaction center [GO:0009538]; plastoglobule [GO:0010287]; thylakoid [GO:0009579]	-
Q9LMQ2	Chlorophyll A-B binding protein	CHLOROPHYLL PROTEIN 24	At1g15820 At1g15820/F7H2.16	2	1	1.11839	nonphotochemical quenching [GO:0010196]; photosynthesis [GO:0015979]; photosynthesis, light harvesting in photosystem I [GO:0009768]; protein-chromophore linkage [GO:0018298]	chlorophyll binding [GO:0016168]; pigment binding [GO:0031409]; protein domain specific binding [GO:0019904]	chloroplast [GO:0009507]; chloroplast envelope [GO:0009941]; chloroplast thylakoid [GO:0009534]; chloroplast thylakoid membrane [GO:0009535]; integral component of membrane [GO:0016021]; membrane [GO:0016020]; photosystem I [GO:0009522]; photosystem II antenna complex [GO:0009783]; plastoglobule [GO:0010287]; thylakoid [GO:0009579]	-
Q9SHR7	At2g05100/F15L11.2	LHCB2.1	At2g05100	1	1	1.66549	cellular response to abscisic acid stimulus [GO:0071215]; photosynthesis, light harvesting in photosystem I [GO:0009768]; photosynthesis, light harvesting in photosystem II [GO:0009769]; positive regulation of reactive oxygen species biosynthetic process [GO:1903428]; protein-chromophore linkage [GO:0018298]; regulation of stomatal closure [GO:0090333]; response to blue light [GO:0009637]; respon…	chlorophyll binding [GO:0016168]; metal ion binding [GO:0046872]; pigment binding [GO:0031409]; protein domain specific binding [GO:0019904]	chloroplast [GO:0009507]; chloroplast envelope [GO:0009941]; chloroplast thylakoid membrane [GO:0009535]; integral component of membrane [GO:0016021]; membrane [GO:0016020]; photosystem I [GO:0009522]; photosystem II [GO:0009523]; plastoglobule [GO:0010287]; PSII associated light-harvesting complex II [GO:0009517]; thylakoid [GO:0009579]	-
P0CJ48	Chlorophyll a-b binding protein 2, chloroplastic	LHCB1.1	At1g29920	1	1	1.53962	photosynthesis, light harvesting in photosystem I [GO:0009768]; protein-chromophore linkage [GO:0018298]; response to blue light [GO:0009637]; response to far red light [GO:0010218]; response to fructose [GO:0009750]; response to red light [GO:0010114]	chlorophyll binding [GO:0016168]; metal ion binding [GO:0046872]; pigment binding [GO:0031409]	apoplast [GO:0048046]; chloroplast [GO:0009507]; chloroplast envelope [GO:0009941]; chloroplast thylakoid membrane [GO:0009535]; integral component of membrane [GO:0016021]; photosystem I [GO:0009522]; photosystem II [GO:0009523]; plastoglobule [GO:0010287]; thylakoid [GO:0009579]	-
P42036	40S ribosomal protein S14-3	RPS14C	At3g52580	1	1	0.898984	maturation of SSU-rRNA from tricistronic rRNA transcript (SSU-rRNA, 5.8S rRNA, LSU-rRNA) [GO:0000462]; ribosomal small subunit assembly [GO:0000028]; translation [GO:0006412]	mRNA 5'-UTR binding [GO:0048027]; small ribosomal subunit rRNA binding [GO:0070181]; structural constituent of ribosome [GO:0003735]	cytosolic small ribosomal subunit [GO:0022627]	-
Q9S9N1	Heat shock 70 kDa protein 5	HSP70-5	At1g16030	1	1	0.397151	response to heat [GO:0009408]; response to virus [GO:0009615]	ATP binding [GO:0005524]	cell wall [GO:0005618]; chloroplast [GO:0009507]; membrane [GO:0016020]; plasma membrane [GO:0005886]	-
P59259	Histone H4		At1g07660; At1g07820; At2g28740; At3g45930; At3g46320; At3g53730; At5g59690; At5g59970	1	4	0.282678	nucleosome assembly [GO:0006334]; response to water deprivation [GO:0009414]	DNA binding [GO:0003677]; histone binding [GO:0042393]; protein heterodimerization activity [GO:0046982]	chloroplast [GO:0009507]; cytosol [GO:0005829]; nuclear nucleosome [GO:0000788]; nucleolus [GO:0005730]; nucleosome [GO:0000786]; plasma membrane [GO:0005886]; plasmodesma [GO:0009506]; thylakoid [GO:0009579]; vacuolar membrane [GO:0005774]; vacuole [GO:0005773]	-
Q93VG5	40S ribosomal protein S8-1	RPS8A	At5g20290	1	4	0.232504	maturation of SSU-rRNA from tricistronic rRNA transcript (SSU-rRNA, 5.8S rRNA, LSU-rRNA) [GO:0000462]; translation [GO:0006412]	mRNA binding [GO:0003729]; structural constituent of ribosome [GO:0003735]	cell wall [GO:0005618]; chloroplast [GO:0009507]; cytosol [GO:0005829]; cytosolic ribosome [GO:0022626]; cytosolic small ribosomal subunit [GO:0022627]; membrane [GO:0016020]; nucleolus [GO:0005730]; plasma membrane [GO:0005886]; plasmodesma [GO:0009506]; polysomal ribosome [GO:0042788]	-
P34788	40S ribosomal protein S18	RPS18A; RPS18B; RPS18C	At1g22780; At1g34030; At4g09800	1	1	0.158899	ribosome biogenesis [GO:0042254]; translation [GO:0006412]; translational initiation [GO:0006413]	mRNA binding [GO:0003729]; rRNA binding [GO:0019843]; structural constituent of ribosome [GO:0003735]	cell wall [GO:0005618]; cytosol [GO:0005829]; cytosolic ribosome [GO:0022626]; cytosolic small ribosomal subunit [GO:0022627]; membrane [GO:0016020]; nucleolus [GO:0005730]; plasma membrane [GO:0005886]; plasmodesma [GO:0009506]; ribosome [GO:0005840]; small ribosomal subunit [GO:0015935]; vacuolar membrane [GO:0005774]; vacuole [GO:0005773]	-

## Sheet: S2b
Tab. S2b: List of proteins identified by immunoprecipitation of AtFLOT2:GFP enriched plasma membrane fraction. Downloaded from Uniprot database on 14.2.2018.
Accession	Protein	Gene name	Locus	No. times identified		RQI	Gene ontology (biological process)	Gene ontology (molecular function)	Gene ontology (cellular component)	GO annotations cluster analysis
				FLOT2:GFP	Col-0
Q4V3D6	Flotillin-like protein 2	FLOT2	At5g25260	9	-	-			caveola [GO:0005901]; vacuolar membrane [GO:0005774]	included
Q9SA56	Photosystem I reaction center subunit II-2, chloroplastic	PSAD2	At1g03130	5	-	-	photosynthesis [GO:0015979]	protein domain specific binding [GO:0019904]	chloroplast [GO:0009507]; chloroplast envelope [GO:0009941]; chloroplast thylakoid [GO:0009534]; chloroplast thylakoid membrane [GO:0009535]; membrane [GO:0016020]; photosystem I reaction center [GO:0009538]; thylakoid [GO:0009579]	included
P20649	ATPase 1, plasma membrane-type	AHA1	At2g18960	3	-	-	ATP biosynthetic process [GO:0006754]; ATP hydrolysis coupled proton transport [GO:0015991]; proton transport [GO:0015992]; regulation of stomatal movement [GO:0010119]; response to abscisic acid [GO:0009737]; response to water deprivation [GO:0009414]; stomatal opening [GO:1990069]	ATPase activity [GO:0016887]; ATP binding [GO:0005524]; hydrogen-exporting ATPase activity, phosphorylative mechanism [GO:0008553]; magnesium ion binding [GO:0000287]	Golgi apparatus [GO:0005794]; integral component of membrane [GO:0016021]; membrane [GO:0016020]; nucleus [GO:0005634]; plasma membrane [GO:0005886]; plasmodesma [GO:0009506]; vacuole [GO:0005773]	included
Q9C8G5	Early-responsive to dehydration stress protein (ERD4)	ERD4	At1g30360	3	-	-	ion transport [GO:0006811]		chloroplast [GO:0009507]; chloroplast envelope [GO:0009941]; integral component of membrane [GO:0016021]; membrane [GO:0016020]; plasma membrane [GO:0005886]; plasmodesma [GO:0009506]; vacuolar membrane [GO:0005774]; vacuole [GO:0005773]	included
Q9XIE2	ABC transporter G family member 36	ABCG36	At1g59870	3	-	-	cadmium ion transport [GO:0015691]; cellular response to indolebutyric acid stimulus [GO:0071366]; defense response by callose deposition in cell wall [GO:0052544]; defense response to bacterium [GO:0042742]; defense response to fungus, incompatible interaction [GO:0009817]; drug transmembrane transport [GO:0006855]; indole glucosinolate catabolic process [GO:0042344]; negative regulation of defe…	ATPase activity, coupled to transmembrane movement of substances [GO:0042626]; ATP binding [GO:0005524]; cadmium ion transmembrane transporter activity [GO:0015086]	chloroplast [GO:0009507]; chloroplast envelope [GO:0009941]; integral component of membrane [GO:0016021]; membrane [GO:0016020]; mitochondrion [GO:0005739]; plasma membrane [GO:0005886]; vacuolar membrane [GO:0005774]	included
B9DHA6	Ubiquitin-60S ribosomal protein L40-1	RPL40A	At2g36170	3	-	-	translation [GO:0006412]	structural constituent of ribosome [GO:0003735]	cytosolic large ribosomal subunit [GO:0022625]; nucleolus [GO:0005730]	included
Q06611	Aquaporin PIP1-2	PIP1-2	At2g45960	3	-	-	ion transmembrane transport [GO:0034220]	channel activity [GO:0015267]	integral component of plasma membrane [GO:0005887]	included
Q9SF29	Syntaxin-71	SYP71	At3g09740	3	-	-	intracellular protein transport [GO:0006886]; protein targeting to membrane [GO:0006612]; vesicle docking [GO:0048278]; vesicle fusion [GO:0006906]	protein transporter activity [GO:0008565]; SNAP receptor activity [GO:0005484]; SNARE binding [GO:0000149]	endoplasmic reticulum [GO:0005783]; integral component of membrane [GO:0016021]; plasma membrane [GO:0005886]; plasmodesma [GO:0009506]; SNARE complex [GO:0031201]	included
P43287	Aquaporin PIP2-2	PIP2-2	At2g37170	3	-	-	ion transmembrane transport [GO:0034220]; response to abscisic acid [GO:0009737]; response to water deprivation [GO:0009414]; water transport [GO:0006833]	mRNA binding [GO:0003729]; water channel activity [GO:0015250]	chloroplast [GO:0009507]; integral component of plasma membrane [GO:0005887]; plasma membrane [GO:0005886]; plasmodesma [GO:0009506]	included
Q9FNH6	Harpin-induced protein-like	NHL3	At5g06320	3	-	-	defense response to bacterium [GO:0042742]; defense response to bacterium, incompatible interaction [GO:0009816]; defense response to virus [GO:0051607]; response to bacterium [GO:0009617]; response to salicylic acid [GO:0009751]; response to wounding [GO:0009611]	signal transducer activity [GO:0004871]	anchored component of plasma membrane [GO:0046658]; Golgi apparatus [GO:0005794]; integral component of membrane [GO:0016021]; plasma membrane [GO:0005886]; plasmodesma [GO:0009506]; vacuolar membrane [GO:0005774]	included
Q9SRH6	Hypersensitive-induced response protein 3	HIR3	At3g01290	3	-	-	response to oomycetes [GO:0002239]		membrane [GO:0016020]; mitochondrion [GO:0005739]; plasma membrane [GO:0005886]; plasmodesma [GO:0009506]; vacuolar membrane [GO:0005774]; vacuole [GO:0005773]	included
P31414	Pyrophosphate-energized vacuolar membrane proton pump 1	AVP1	At1g15690	3	-	-	auxin polar transport [GO:0009926]; establishment or maintenance of transmembrane electrochemical gradient [GO:0010248]; leaf development [GO:0048366]; proton transport [GO:0015992]; response to salt stress [GO:0009651]; response to water deprivation [GO:0009414]	hydrogen-translocating pyrophosphatase activity [GO:0009678]; inorganic diphosphatase activity [GO:0004427]; metal ion binding [GO:0046872]	chloroplast [GO:0009507]; chloroplast envelope [GO:0009941]; endosome membrane [GO:0010008]; Golgi apparatus [GO:0005794]; integral component of membrane [GO:0016021]; membrane [GO:0016020]; mitochondrion [GO:0005739]; plant-type vacuole [GO:0000325]; plant-type vacuole membrane [GO:0009705]; plasma membrane [GO:0005886]; vacuolar membrane [GO:0005774]; vacuole [GO:0005773]	included
P29513	Tubulin beta-5 chain	TUBB5	At1g20010	3	-	-	microtubule-based process [GO:0007017]	GTPase activity [GO:0003924]; GTP binding [GO:0005525]; structural constituent of cytoskeleton [GO:0005200]	cell wall [GO:0005618]; chloroplast [GO:0009507]; chloroplast stroma [GO:0009570]; membrane [GO:0016020]; microtubule [GO:0005874]; plasma membrane [GO:0005886]; tubulin complex [GO:0045298]; vacuolar membrane [GO:0005774]	included
O50008	5-methyltetrahydropteroyltriglutamate--homocysteine methyltransferase 1	MS1	At5g17920	3	-	-	homocysteine metabolic process [GO:0050667]; response to cadmium ion [GO:0046686]; response to salt stress [GO:0009651]; response to zinc ion [GO:0010043]	5-methyltetrahydropteroyltriglutamate-homocysteine S-methyltransferase activity [GO:0003871]; copper ion binding [GO:0005507]; methionine synthase activity [GO:0008705]; zinc ion binding [GO:0008270]	apoplast [GO:0048046]; chloroplast [GO:0009507]; chloroplast stroma [GO:0009570]; cytosol [GO:0005829]; membrane [GO:0016020]; peroxisome [GO:0005777]; plasma membrane [GO:0005886]; plasmodesma [GO:0009506]; vacuolar membrane [GO:0005774]	included
Q9ZV07	Probable aquaporin PIP2-6	PIP2-6	At2g39010	3	-	-	ion transmembrane transport [GO:0034220]; response to nematode [GO:0009624]	water channel activity [GO:0015250]	integral component of plasma membrane [GO:0005887]; membrane [GO:0016020]; plasma membrane [GO:0005886]	included
Q9FMD7	Probable inactive receptor kinase At5g16590		At5g16590	3	-	-	response to symbiotic fungus [GO:0009610]	ATP binding [GO:0005524]; protein kinase activity [GO:0004672]	integral component of membrane [GO:0016021]; membrane [GO:0016020]; plant-type cell wall [GO:0009505]; plasma membrane [GO:0005886]; plasmodesma [GO:0009506]	included
Q9LV11	ATPase 11, plasma membrane-type	AHA11	At5g62670	2	-	-	ATP biosynthetic process [GO:0006754]	ATP binding [GO:0005524]; hydrogen-exporting ATPase activity, phosphorylative mechanism [GO:0008553]; metal ion binding [GO:0046872]	integral component of membrane [GO:0016021]; membrane [GO:0016020]; plasma membrane [GO:0005886]	included
Q8GYA4-2	Isoform 2 of Cysteine-rich receptor-like protein kinase 10	CRK10	At4g23180	2	-	-	defense response to bacterium [GO:0042742]; protein phosphorylation [GO:0006468]	ATP binding [GO:0005524]; protein serine/threonine kinase activity [GO:0004674]	integral component of membrane [GO:0016021]; plasma membrane [GO:0005886]	included
P27140-3	Isoform 3 of Carbonic anhydrase, chloroplastic	BCA1	At3g01500	2	-	-	carbon utilization [GO:0015976]; defense response to bacterium [GO:0042742]; defense response to fungus, incompatible interaction [GO:0009817]; negative regulation of stomatal complex development [GO:2000122]; photosynthesis [GO:0015979]; regulation of stomatal movement [GO:0010119]; response to carbon dioxide [GO:0010037]; response to cold [GO:0009409]	carbonate dehydratase activity [GO:0004089]; zinc ion binding [GO:0008270]	apoplast [GO:0048046]; chloroplast [GO:0009507]; chloroplast envelope [GO:0009941]; chloroplast stroma [GO:0009570]; chloroplast thylakoid membrane [GO:0009535]; membrane [GO:0016020]; plasma membrane [GO:0005886]; stromule [GO:0010319]; thylakoid [GO:0009579]	included
Q9ASR0	Tubulin beta-3 chain	TUBB3	At5g62700	2	-	-	microtubule-based process [GO:0007017]	GTPase activity [GO:0003924]; GTP binding [GO:0005525]; structural constituent of cytoskeleton [GO:0005200]	cytoplasm [GO:0005737]; microtubule [GO:0005874]	included
P25856	Glyceraldehyde-3-phosphate dehydrogenase GAPA1, chloroplastic	GAPA1	At3g26650	2	-	-	glucose metabolic process [GO:0006006]; protein homotetramerization [GO:0051289]; reductive pentose-phosphate cycle [GO:0019253]; response to cold [GO:0009409]; response to light stimulus [GO:0009416]; response to sucrose [GO:0009744]	disordered domain specific binding [GO:0097718]; glyceraldehyde-3-phosphate dehydrogenase (NAD+) (phosphorylating) activity [GO:0004365]; glyceraldehyde-3-phosphate dehydrogenase (NADP+) (phosphorylating) activity [GO:0047100]; identical protein binding [GO:0042802]; NAD binding [GO:0051287]; NADP binding [GO:0050661]; protein homodimerization activity [GO:0042803]	apoplast [GO:0048046]; chloroplast [GO:0009507]; chloroplast envelope [GO:0009941]; chloroplast membrane [GO:0031969]; chloroplast stroma [GO:0009570]; chloroplast thylakoid membrane [GO:0009535]; membrane [GO:0016020]; stromule [GO:0010319]; supramolecular complex [GO:0099080]	included
Q9FLQ4	Dihydrolipoyllysine-residue succinyltransferase component of 2-oxoglutarate dehydrogenase complex 1, mitochondrial		At5g55070	2	-	-	L-lysine catabolic process to acetyl-CoA via saccharopine [GO:0033512]; response to oxidative stress [GO:0006979]; tricarboxylic acid cycle [GO:0006099]	dihydrolipoyllysine-residue succinyltransferase activity [GO:0004149]; zinc ion binding [GO:0008270]	cytosolic ribosome [GO:0022626]; mitochondrion [GO:0005739]; oxoglutarate dehydrogenase complex [GO:0045252]	included
F4KCE5	Heat shock cognate protein 70-1	HSC70-1	At5g02500	2	-	-		ATP binding [GO:0005524]		included
Q9CAR7	Hypersensitive-induced response protein 2	HIR2	At1g69840	2	-	-		protein histidine kinase binding [GO:0043424]	chloroplast [GO:0009507]; plasma membrane [GO:0005886]; plasmodesma [GO:0009506]; vacuolar membrane [GO:0005774]; vacuole [GO:0005773]	included
P10795	Ribulose bisphosphate carboxylase small chain 1A, chloroplastic	RBCS-1A	At1g67090	2	-	-	chloroplast ribulose bisphosphate carboxylase complex biogenesis [GO:0080158]; photorespiration [GO:0009853]; photosynthesis [GO:0015979]; reductive pentose-phosphate cycle [GO:0019253]; response to blue light [GO:0009637]; response to cold [GO:0009409]; response to far red light [GO:0010218]; response to red light [GO:0010114]	copper ion binding [GO:0005507]; monooxygenase activity [GO:0004497]; ribulose-bisphosphate carboxylase activity [GO:0016984]	apoplast [GO:0048046]; chloroplast [GO:0009507]; chloroplast envelope [GO:0009941]; chloroplast membrane [GO:0031969]; chloroplast stroma [GO:0009570]; chloroplast thylakoid membrane [GO:0009535]; cytosolic ribosome [GO:0022626]; membrane [GO:0016020]; thylakoid [GO:0009579]; thylakoid lumen [GO:0031977]	included
O23654	V-type proton ATPase catalytic subunit A	VHA-A	At1g78900	2	-	-	ATP hydrolysis coupled proton transport [GO:0015991]; ATP metabolic process [GO:0046034]; Golgi organization [GO:0007030]; pollen development [GO:0009555]; response to salt stress [GO:0009651]	ATP binding [GO:0005524]; protease binding [GO:0002020]; proton-transporting ATPase activity, rotational mechanism [GO:0046961]	apoplast [GO:0048046]; cell wall [GO:0005618]; chloroplast [GO:0009507]; chloroplast envelope [GO:0009941]; Golgi apparatus [GO:0005794]; membrane [GO:0016020]; plant-type vacuole [GO:0000325]; plasma membrane [GO:0005886]; plasmodesma [GO:0009506]; proton-transporting V-type ATPase, V1 domain [GO:0033180]; vacuolar membrane [GO:0005774]; vacuole [GO:0005773]	included
P61837	Aquaporin PIP1-1	PIP1-1	At3g61430	2	-	-	ion transmembrane transport [GO:0034220]; response to water deprivation [GO:0009414]; water transport [GO:0006833]	water channel activity [GO:0015250]	chloroplast envelope [GO:0009941]; integral component of plasma membrane [GO:0005887]; membrane [GO:0016020]; mitochondrion [GO:0005739]; plasma membrane [GO:0005886]; plasmodesma [GO:0009506]; vacuole [GO:0005773]	included
Q9S7J7	At2g05070/F1O13.20	LHCB2.2	At2g05070	2	-	-	cellular response to abscisic acid stimulus [GO:0071215]; photosynthesis, light harvesting in photosystem I [GO:0009768]; photosynthesis, light harvesting in photosystem II [GO:0009769]; positive regulation of reactive oxygen species biosynthetic process [GO:1903428]; protein-chromophore linkage [GO:0018298]; regulation of stomatal closure [GO:0090333]; response to cold [GO:0009409]; response to …	chlorophyll binding [GO:0016168]; metal ion binding [GO:0046872]; pigment binding [GO:0031409]	chloroplast [GO:0009507]; chloroplast envelope [GO:0009941]; chloroplast thylakoid [GO:0009534]; chloroplast thylakoid membrane [GO:0009535]; integral component of membrane [GO:0016021]; photosystem I [GO:0009522]; photosystem II [GO:0009523]; plastoglobule [GO:0010287]; PSII associated light-harvesting complex II [GO:0009517]; thylakoid [GO:0009579]; vacuolar membrane [GO:0005774]	included
Q01908	ATP synthase gamma chain 1, chloroplastic	ATPC1	At4g04640	2	-	-	ATP biosynthetic process [GO:0006754]; ATP synthesis coupled proton transport [GO:0015986]; photosynthetic electron transport in photosystem II [GO:0009772]	enzyme regulator activity [GO:0030234]; proton-transporting ATP synthase activity, rotational mechanism [GO:0046933]	chloroplast [GO:0009507]; chloroplast ATP synthase complex [GO:0009544]; chloroplast envelope [GO:0009941]; chloroplast thylakoid [GO:0009534]; chloroplast thylakoid membrane [GO:0009535]; membrane [GO:0016020]; proton-transporting ATP synthase complex, catalytic core F(1) [GO:0045261]; thylakoid [GO:0009579]	included
P56759	ATP synthase subunit b, chloroplastic	atpF	AtCg00130	2	-	-	ATP synthesis coupled proton transport [GO:0015986]; response to cytokinin [GO:0009735]	ATP binding [GO:0005524]; hydrogen ion transmembrane transporter activity [GO:0015078]	chloroplast [GO:0009507]; chloroplast thylakoid [GO:0009534]; chloroplast thylakoid membrane [GO:0009535]; integral component of membrane [GO:0016021]; proton-transporting ATP synthase complex, coupling factor F(o) [GO:0045263]; thylakoid [GO:0009579]	included
P22954	Probable mediator of RNA polymerase II transcription subunit 37c	MED37D	At5g02490	1	-	-	regulation of transcription, DNA-templated [GO:0006355]; response to bacterium [GO:0009617]; response to cadmium ion [GO:0046686]; response to heat [GO:0009408]; response to virus [GO:0009615]; transcription, DNA-templated [GO:0006351]	ATP binding [GO:0005524]	cell wall [GO:0005618]; cytosol [GO:0005829]; Golgi apparatus [GO:0005794]; nucleus [GO:0005634]; plasma membrane [GO:0005886]	included
Q96292	Actin-2	ACT2	At3g18780	1	-	-	response to cytokinin [GO:0009735]; response to far red light [GO:0010218]; response to high light intensity [GO:0009644]; response to red light [GO:0010114]; root epidermal cell differentiation [GO:0010053]; root hair cell tip growth [GO:0048768]; root hair elongation [GO:0048767]	ATP binding [GO:0005524]; structural constituent of cytoskeleton [GO:0005200]	cytoplasm [GO:0005737]; cytoskeleton [GO:0005856]; membrane [GO:0016020]; nucleus [GO:0005634]	included
Q944A7	Probable serine/threonine-protein kinase At4g35230		At4g35230	1	-	-	brassinosteroid mediated signaling pathway [GO:0009742]; cell surface receptor signaling pathway [GO:0007166]; protein phosphorylation [GO:0006468]; response to abscisic acid [GO:0009737]	ATP binding [GO:0005524]; transmembrane receptor protein serine/threonine kinase activity [GO:0004675]	membrane [GO:0016020]; plasma membrane [GO:0005886]; plasmodesma [GO:0009506]; vacuole [GO:0005773]	included
Q9SZR1	Calcium-transporting ATPase 10, plasma membrane-type	ACA10	At4g29900	1	-	-		ATP binding [GO:0005524]; calcium-transporting ATPase activity [GO:0005388]; calmodulin binding [GO:0005516]; metal ion binding [GO:0046872]	integral component of plasma membrane [GO:0005887]; intracellular membrane-bounded organelle [GO:0043231]; plasma membrane [GO:0005886]; plasmodesma [GO:0009506]	included
F4HUL6	Catalase 3	CAT3	At1g20620	1	-	-	response to oxidative stress [GO:0006979]	catalase activity [GO:0004096]; heme binding [GO:0020037]; metal ion binding [GO:0046872]		included
A8MSE8	Elongation factor 1-alpha	A3	At1g07920	1	-	-	response to cadmium ion [GO:0046686]	GTPase activity [GO:0003924]; GTP binding [GO:0005525]; translation elongation factor activity [GO:0003746]	chloroplast [GO:0009507]; cytosol [GO:0005829]; intracellular [GO:0005622]; membrane [GO:0016020]; mitochondrion [GO:0005739]; nucleolus [GO:0005730]; plasma membrane [GO:0005886]; plasmodesma [GO:0009506]; vacuolar membrane [GO:0005774]	included
P42643	14-3-3-like protein GF14 chi	GRF1	At4g09000	1	-	-	regulation of metabolic process [GO:0019222]	protein domain specific binding [GO:0019904]	cytoplasm [GO:0005737]; nucleus [GO:0005634]	included
P51818	Heat shock protein 90-3	HSP90-3	At5g56010	1	-	-	cellular response to calcium ion [GO:0071277]; chaperone-mediated protein complex assembly [GO:0051131]; innate immune response [GO:0045087]; protein folding [GO:0006457]; response to heat [GO:0009408]	ATP binding [GO:0005524]; unfolded protein binding [GO:0051082]	cytosol [GO:0005829]; Golgi apparatus [GO:0005794]; membrane [GO:0016020]; nucleolus [GO:0005730]; plasma membrane [GO:0005886]	included
O49506-2	Isoform 2 of Peroxisomal (S)-2-hydroxy-acid oxidase GLO5	GLO5	At4g18360	1	-	-	defense response signaling pathway, resistance gene-independent [GO:0010204]; defense response to bacterium [GO:0042742]; hydrogen peroxide biosynthetic process [GO:0050665]; oxidative photosynthetic carbon pathway [GO:0009854]	FMN binding [GO:0010181]; long-chain-(S)-2-hydroxy-long-chain-acid oxidase activity [GO:0052853]; medium-chain-(S)-2-hydroxy-acid oxidase activity [GO:0052854]; very-long-chain-(S)-2-hydroxy-acid oxidase activity [GO:0052852]	peroxisome [GO:0005777]	included
O80939	L-type lectin-domain containing receptor kinase IV.1	LECRK41	At2g37710	1	-	-	response to salicylic acid [GO:0009751]	ATP binding [GO:0005524]; carbohydrate binding [GO:0030246]; protein serine/threonine kinase activity [GO:0004674]	integral component of membrane [GO:0016021]; plasma membrane [GO:0005886]	included
Q9STF2	Protein plastid transcriptionally active 16	PTAC16	At3g46780	1	-	-	circadian rhythm [GO:0007623]		chloroplast [GO:0009507]; chloroplast envelope [GO:0009941]; chloroplast nucleoid [GO:0042644]; chloroplast thylakoid [GO:0009534]; chloroplast thylakoid membrane [GO:0009535]; membrane [GO:0016020]; nucleoid [GO:0009295]; plastid chromosome [GO:0009508]; stromal side of plastid thylakoid membrane [GO:0098572]	included
O49339	PTI1-like tyrosine-protein kinase 2	PTI12	At2g30740	1	-	-	cell surface receptor signaling pathway [GO:0007166]; defense response [GO:0006952]; protein phosphorylation [GO:0006468]	ATP binding [GO:0005524]; non-membrane spanning protein tyrosine kinase activity [GO:0004715]; protein kinase binding [GO:0019901]; transmembrane receptor protein serine/threonine kinase activity [GO:0004675]	plasma membrane [GO:0005886]; plasmodesma [GO:0009506]	included
Q9M2A0	ATPase 8, plasma membrane-type	AHA8	At3g42640	1	-	-	ATP biosynthetic process [GO:0006754]	ATP binding [GO:0005524]; hydrogen-exporting ATPase activity, phosphorylative mechanism [GO:0008553]; metal ion binding [GO:0046872]	integral component of membrane [GO:0016021]; membrane [GO:0016020]; plasma membrane [GO:0005886]	included
Q96293	Actin-8	ACT8	At1g49240	1	-	-	response to salt stress [GO:0009651]; root hair cell tip growth [GO:0048768]	ATP binding [GO:0005524]; copper ion binding [GO:0005507]; mRNA binding [GO:0003729]	chloroplast [GO:0009507]; chloroplast envelope [GO:0009941]; chloroplast stroma [GO:0009570]; cytoskeleton [GO:0005856]; cytosol [GO:0005829]; plasma membrane [GO:0005886]; plasmodesma [GO:0009506]; vacuole [GO:0005773]	included
F4JTV4	Adenosylhomocysteinase	HOG1	At4g13940	1	-	-	one-carbon metabolic process [GO:0006730]	adenosylhomocysteinase activity [GO:0004013]		included
B9DG18	AT1G20620 protein	CAT3	At1g20620	1	-	-	response to oxidative stress [GO:0006979]	catalase activity [GO:0004096]; heme binding [GO:0020037]; metal ion binding [GO:0046872]		included
P19456	ATPase 2, plasma membrane-type	AHA2	At4g30190	1	-	-	ATP biosynthetic process [GO:0006754]; ATP hydrolysis coupled proton transport [GO:0015991]	ATP binding [GO:0005524]; hydrogen-exporting ATPase activity, phosphorylative mechanism [GO:0008553]; magnesium ion binding [GO:0000287]	integral component of membrane [GO:0016021]; plasma membrane [GO:0005886]	included
P0DH99	Elongation factor 1-alpha 1	A1	At1g07940	1	-	-		GTPase activity [GO:0003924]; GTP binding [GO:0005525]; translation elongation factor activity [GO:0003746]	intracellular [GO:0005622]; mitochondrion [GO:0005739]; plasma membrane [GO:0005886]; plasmodesma [GO:0009506]	included
A8MRZ7	Translational initiation factor 4A-1	EIF4A1	At3g13920	1	-	-		ATP binding [GO:0005524]; helicase activity [GO:0004386]; translation initiation factor activity [GO:0003743]		included
F4JNH2	Cysteine-rich receptor-like protein kinase 18	CRK18	At4g23260	1	-	-		ATP binding [GO:0005524]; protein kinase activity [GO:0004672]	integral component of membrane [GO:0016021]	included
P17745	Elongation factor Tu, chloroplastic	TUFA	At4g20360	1	-	-		GTPase activity [GO:0003924]; GTP binding [GO:0005525]; translation elongation factor activity [GO:0003746]	apoplast [GO:0048046]; chloroplast [GO:0009507]; chloroplast envelope [GO:0009941]; chloroplast stroma [GO:0009570]; chloroplast thylakoid [GO:0009534]; chloroplast thylakoid membrane [GO:0009535]; membrane [GO:0016020]; nucleoid [GO:0009295]; nucleolus [GO:0005730]; nucleus [GO:0005634]; plastid [GO:0009536]	included
Q9ZU46	Leucine-rich repeat receptor-like protein kinase	ZAR1	At2g01210	1	-	-	protein autophosphorylation [GO:0046777]; zygote asymmetric cell division [GO:0010070]; zygote asymmetric cytokinesis in embryo sac [GO:0010069]	ATP binding [GO:0005524]; kinase activity [GO:0016301]; protein serine/threonine kinase activity [GO:0004674]	chloroplast [GO:0009507]; chloroplast stroma [GO:0009570]; integral component of membrane [GO:0016021]; plant-type cell wall [GO:0009505]; plasma membrane [GO:0005886]; pollen tube [GO:0090406]	included
Q9FGH9	Exocyst complex component EXO70B1	EXO70B1	At5g58430	1	-	-	defense response to bacterium [GO:0042742]; defense response to fungus [GO:0050832]; exocytosis [GO:0006887]; positive regulation of abscisic acid-activated signaling pathway [GO:0009789]; regulation of stomatal closure [GO:0090333]; response to water deprivation [GO:0009414]		cytosol [GO:0005829]; endomembrane system [GO:0012505]; exocyst [GO:0000145]; extracellular exosome [GO:0070062]; phagocytic vesicle [GO:0045335]; plasma membrane [GO:0005886]	included
F4K873	Carbonic anhydrase	CA2	At5g14740	1	-	-	carbon utilization [GO:0015976]	carbonate dehydratase activity [GO:0004089]; zinc ion binding [GO:0008270]		included
P10796	Ribulose bisphosphate carboxylase small chain 1B, chloroplastic	RBCS-1B	At5g38430	1	-	-	photorespiration [GO:0009853]; reductive pentose-phosphate cycle [GO:0019253]; response to blue light [GO:0009637]; response to far red light [GO:0010218]; response to red light [GO:0010114]	monooxygenase activity [GO:0004497]; protein domain specific binding [GO:0019904]; ribulose-bisphosphate carboxylase activity [GO:0016984]	apoplast [GO:0048046]; chloroplast [GO:0009507]; chloroplast envelope [GO:0009941]; chloroplast membrane [GO:0031969]; chloroplast stroma [GO:0009570]; membrane [GO:0016020]; thylakoid [GO:0009579]	included
P92549	ATP synthase subunit alpha, mitochondrial	ATPA	AtMg01190	1	-	-	ATP synthesis coupled proton transport [GO:0015986]	ATP binding [GO:0005524]; proton-transporting ATP synthase activity, rotational mechanism [GO:0046933]	mitochondrial inner membrane [GO:0005743]; proton-transporting ATP synthase complex, catalytic core F(1) [GO:0045261]	included
Q9S9N1	Heat shock 70 kDa protein 5	HSP70-5	At1g16030	1	-	-	response to heat [GO:0009408]; response to virus [GO:0009615]	ATP binding [GO:0005524]	cell wall [GO:0005618]; chloroplast [GO:0009507]; membrane [GO:0016020]; plasma membrane [GO:0005886]	included
P23321	Oxygen-evolving enhancer protein 1-1, chloroplastic	PSBO1	At5g66570	1	-	-	defense response to bacterium [GO:0042742]; photoinhibition [GO:0010205]; photosynthesis, light reaction [GO:0019684]; photosystem II assembly [GO:0010207]; photosystem II stabilization [GO:0042549]; regulation of protein dephosphorylation [GO:0035304]	calcium ion binding [GO:0005509]; oxygen evolving activity [GO:0010242]; poly(U) RNA binding [GO:0008266]	apoplast [GO:0048046]; chloroplast [GO:0009507]; chloroplast stroma [GO:0009570]; chloroplast thylakoid [GO:0009534]; chloroplast thylakoid lumen [GO:0009543]; chloroplast thylakoid membrane [GO:0009535]; extrinsic component of membrane [GO:0019898]; integral component of membrane [GO:0016021]; photosystem II oxygen evolving complex [GO:0009654]; plastid thylakoid membrane [GO:0055035]; plastoglo…	included
P43286	Aquaporin PIP2-1	PIP2-1	At3g53420	9	5	4.38513	hydrogen peroxide transmembrane transport [GO:0080170]; ion transmembrane transport [GO:0034220]; response to abscisic acid [GO:0009737]; response to water deprivation [GO:0009414]; water transport [GO:0006833]	mRNA binding [GO:0003729]; ubiquitin protein ligase binding [GO:0031625]; water channel activity [GO:0015250]	chloroplast [GO:0009507]; integral component of plasma membrane [GO:0005887]; membrane [GO:0016020]; plasma membrane [GO:0005886]; plasmodesma [GO:0009506]; vacuole [GO:0005773]	included
P56757	ATP synthase subunit alpha, chloroplastic	atpA	AtCg00120	9	9	1.3509	ATP synthesis coupled proton transport [GO:0015986]; defense response to bacterium [GO:0042742]; response to cold [GO:0009409]	ATP binding [GO:0005524]; proton-transporting ATP synthase activity, rotational mechanism [GO:0046933]; zinc ion binding [GO:0008270]	chloroplast [GO:0009507]; chloroplast thylakoid [GO:0009534]; chloroplast thylakoid membrane [GO:0009535]; membrane [GO:0016020]; mitochondrion [GO:0005739]; plastoglobule [GO:0010287]; proton-transporting ATP synthase complex, catalytic core F(1) [GO:0045261]; stromule [GO:0010319]; thylakoid [GO:0009579]; thylakoid lumen [GO:0031977]	-
O03042	Ribulose bisphosphate carboxylase large chain	rbcL	AtCg00490	9	9	1.31484	photorespiration [GO:0009853]; reductive pentose-phosphate cycle [GO:0019253]; response to abscisic acid [GO:0009737]; response to cadmium ion [GO:0046686]	magnesium ion binding [GO:0000287]; monooxygenase activity [GO:0004497]; ribulose-bisphosphate carboxylase activity [GO:0016984]	apoplast [GO:0048046]; cell wall [GO:0005618]; chloroplast [GO:0009507]; chloroplast envelope [GO:0009941]; chloroplast stroma [GO:0009570]; chloroplast thylakoid membrane [GO:0009535]; cytosolic ribosome [GO:0022626]; membrane [GO:0016020]; plastoglobule [GO:0010287]; thylakoid [GO:0009579]	-
P93004	Aquaporin PIP2-7	PIP2-7	At4g35100	8	3	3.45154	ion transmembrane transport [GO:0034220]; response to abscisic acid [GO:0009737]	mRNA binding [GO:0003729]; water channel activity [GO:0015250]	anchored component of plasma membrane [GO:0046658]; integral component of plasma membrane [GO:0005887]; membrane [GO:0016020]; nucleus [GO:0005634]; plasma membrane [GO:0005886]; plasmodesma [GO:0009506]; vacuole [GO:0005773]	included
P56761	Photosystem II D2 protein	psbD	AtCg00270	8	9	1.59048	photosynthetic electron transport in photosystem II [GO:0009772]; protein-chromophore linkage [GO:0018298]	chlorophyll binding [GO:0016168]; electron transporter, transferring electrons within the cyclic electron transport pathway of photosynthesis activity [GO:0045156]; metal ion binding [GO:0046872]	chloroplast [GO:0009507]; chloroplast thylakoid [GO:0009534]; chloroplast thylakoid membrane [GO:0009535]; integral component of membrane [GO:0016021]; membrane [GO:0016020]; photosystem II [GO:0009523]; plastoglobule [GO:0010287]; thylakoid [GO:0009579]	-
P19366	ATP synthase subunit beta, chloroplastic	atpB	AtCg00480	8	9	0.824001	ATP synthesis coupled proton transport [GO:0015986]; defense response to fungus, incompatible interaction [GO:0009817]; response to cold [GO:0009409]	ATP binding [GO:0005524]; proton-transporting ATP synthase activity, rotational mechanism [GO:0046933]; zinc ion binding [GO:0008270]	cell wall [GO:0005618]; chloroplast [GO:0009507]; chloroplast ATP synthase complex [GO:0009544]; chloroplast stroma [GO:0009570]; chloroplast thylakoid [GO:0009534]; chloroplast thylakoid membrane [GO:0009535]; membrane [GO:0016020]; plastoglobule [GO:0010287]; proton-transporting ATP synthase complex, catalytic core F(1) [GO:0045261]; stromule [GO:0010319]; thylakoid [GO:0009579]; thylakoid lume…	-
P42737	Carbonic anhydrase 2, chloroplastic	BCA2	At5g14740	7	1	3.20569	carbon utilization [GO:0015976]; defense response to bacterium [GO:0042742]	carbonate dehydratase activity [GO:0004089]; zinc ion binding [GO:0008270]	apoplast [GO:0048046]; chloroplast [GO:0009507]; chloroplast envelope [GO:0009941]; chloroplast stroma [GO:0009570]; chloroplast thylakoid membrane [GO:0009535]; cytoplasm [GO:0005737]; cytosol [GO:0005829]	included
Q9LMQ2	Chlorophyll A-B binding protein	CHLOROPHYLL PROTEIN 24	At1g15820 At1g15820/F7H2.16	7	9	1.55041	nonphotochemical quenching [GO:0010196]; photosynthesis [GO:0015979]; photosynthesis, light harvesting in photosystem I [GO:0009768]; protein-chromophore linkage [GO:0018298]	chlorophyll binding [GO:0016168]; pigment binding [GO:0031409]; protein domain specific binding [GO:0019904]	chloroplast [GO:0009507]; chloroplast envelope [GO:0009941]; chloroplast thylakoid [GO:0009534]; chloroplast thylakoid membrane [GO:0009535]; integral component of membrane [GO:0016021]; membrane [GO:0016020]; photosystem I [GO:0009522]; photosystem II antenna complex [GO:0009783]; plastoglobule [GO:0010287]; thylakoid [GO:0009579]	-
P56767	Photosystem I P700 chlorophyll a apoprotein A2	psaB	AtCg00340	7	8	1.45227	photosynthesis [GO:0015979]; protein-chromophore linkage [GO:0018298]	4 iron, 4 sulfur cluster binding [GO:0051539]; chlorophyll binding [GO:0016168]; metal ion binding [GO:0046872]; oxidoreductase activity [GO:0016491]	chloroplast [GO:0009507]; chloroplast envelope [GO:0009941]; chloroplast thylakoid [GO:0009534]; chloroplast thylakoid membrane [GO:0009535]; integral component of membrane [GO:0016021]; membrane [GO:0016020]; photosystem I [GO:0009522]; plastoglobule [GO:0010287]; thylakoid [GO:0009579]	-
P56778	Photosystem II CP43 chlorophyll apoprotein	psbC	AtCg00280	7	9	1.33615	photosynthetic electron transport in photosystem II [GO:0009772]; protein-chromophore linkage [GO:0018298]	chlorophyll binding [GO:0016168]; electron transporter, transferring electrons within the cyclic electron transport pathway of photosynthesis activity [GO:0045156]; metal ion binding [GO:0046872]	chloroplast [GO:0009507]; chloroplast stromal thylakoid [GO:0009533]; chloroplast thylakoid [GO:0009534]; chloroplast thylakoid membrane [GO:0009535]; integral component of membrane [GO:0016021]; membrane [GO:0016020]; photosystem II reaction center [GO:0009539]; plastoglobule [GO:0010287]; thylakoid [GO:0009579]	-
P56777	Photosystem II CP47 chlorophyll apoprotein	psbB	AtCg00680	7	8	1.01524	photosynthetic electron transport in photosystem II [GO:0009772]; photosystem II assembly [GO:0010207]; protein-chromophore linkage [GO:0018298]	chlorophyll binding [GO:0016168]; electron transporter, transferring electrons within the cyclic electron transport pathway of photosynthesis activity [GO:0045156]	chloroplast [GO:0009507]; chloroplast thylakoid [GO:0009534]; chloroplast thylakoid membrane [GO:0009535]; integral component of membrane [GO:0016021]; membrane [GO:0016020]; photosystem II [GO:0009523]; plastoglobule [GO:0010287]; thylakoid [GO:0009579]	-
P56771	Apocytochrome f	petA	AtCg00540	6	9	1.62902	photosynthetic electron transport chain [GO:0009767]	electron transfer activity [GO:0009055]; heme binding [GO:0020037]; iron ion binding [GO:0005506]	chloroplast [GO:0009507]; chloroplast thylakoid [GO:0009534]; chloroplast thylakoid membrane [GO:0009535]; cytochrome b6f complex [GO:0009512]; integral component of thylakoid membrane [GO:0031361]; membrane [GO:0016020]; thylakoid [GO:0009579]	-
Q9LJG3	GDSL esterase/lipase ESM1	ESM1	At3g14210	6	4	1.61217	defense response to bacterium [GO:0042742]; glucosinolate catabolic process [GO:0019762]; lipid catabolic process [GO:0016042]; response to cold [GO:0009409]; response to insect [GO:0009625]	hydrolase activity, acting on ester bonds [GO:0016788]	apoplast [GO:0048046]; chloroplast [GO:0009507]; chloroplast envelope [GO:0009941]; cytosolic ribosome [GO:0022626]; membrane [GO:0016020]; nucleus [GO:0005634]; peroxisome [GO:0005777]; plasmodesma [GO:0009506]; vacuole [GO:0005773]	-
F4IVZ7	Ribulose bisphosphate carboxylase/oxygenase activase	RCA	At2g39730	6	4	1.4887		ATP binding [GO:0005524]		-
Q07473	Chlorophyll a-b binding protein CP29.1, chloroplastic	LHCB4.1	At5g01530	6	8	1.17516	photosynthesis, light harvesting in photosystem I [GO:0009768]; protein-chromophore linkage [GO:0018298]; response to blue light [GO:0009637]; response to far red light [GO:0010218]; response to red light [GO:0010114]	chlorophyll binding [GO:0016168]; metal ion binding [GO:0046872]; pigment binding [GO:0031409]; protein domain specific binding [GO:0019904]	chloroplast [GO:0009507]; chloroplast envelope [GO:0009941]; chloroplast thylakoid [GO:0009534]; chloroplast thylakoid membrane [GO:0009535]; integral component of membrane [GO:0016021]; membrane [GO:0016020]; photosystem I [GO:0009522]; photosystem II [GO:0009523]; plastoglobule [GO:0010287]; thylakoid [GO:0009579]	-
P83755	Photosystem Q(B) protein	psbA	AtCg00020	6	5	0.840113	photosynthetic electron transport in photosystem II [GO:0009772]; protein-chromophore linkage [GO:0018298]; response to herbicide [GO:0009635]	chlorophyll binding [GO:0016168]; electron transporter, transferring electrons within the cyclic electron transport pathway of photosynthesis activity [GO:0045156]; metal ion binding [GO:0046872]	chloroplast [GO:0009507]; chloroplast thylakoid [GO:0009534]; chloroplast thylakoid membrane [GO:0009535]; integral component of membrane [GO:0016021]; membrane [GO:0016020]; photosystem II [GO:0009523]; plastoglobule [GO:0010287]; thylakoid [GO:0009579]	-
Q9SUI4	Photosystem I reaction center subunit XI, chloroplastic	PSAL	At4g12800	5	5	1.9455	photosynthesis [GO:0015979]	protein domain specific binding [GO:0019904]	chloroplast [GO:0009507]; chloroplast envelope [GO:0009941]; chloroplast membrane [GO:0031969]; chloroplast thylakoid [GO:0009534]; chloroplast thylakoid membrane [GO:0009535]; integral component of membrane [GO:0016021]; membrane [GO:0016020]; photosystem I reaction center [GO:0009538]; plastoglobule [GO:0010287]; thylakoid [GO:0009579]	-
P53494	Actin-4	ACT4	At5g59370	5	7	1.26208		ATP binding [GO:0005524]; structural constituent of cytoskeleton [GO:0005200]	cytoskeleton [GO:0005856]; mitochondrion [GO:0005739]	-
Q9XF89	Chlorophyll a-b binding protein CP26, chloroplastic	LHCB5	At4g10340	5	5	0.620479	nonphotochemical quenching [GO:0010196]; photosynthesis [GO:0015979]; photosynthesis, light harvesting in photosystem I [GO:0009768]; photosystem II assembly [GO:0010207]; protein-chromophore linkage [GO:0018298]; response to blue light [GO:0009637]; response to far red light [GO:0010218]; response to red light [GO:0010114]	chlorophyll binding [GO:0016168]; metal ion binding [GO:0046872]; pigment binding [GO:0031409]; protein domain specific binding [GO:0019904]	chloroplast [GO:0009507]; chloroplast envelope [GO:0009941]; chloroplast thylakoid [GO:0009534]; chloroplast thylakoid membrane [GO:0009535]; integral component of membrane [GO:0016021]; membrane [GO:0016020]; photosystem I [GO:0009522]; photosystem II antenna complex [GO:0009783]; plastoglobule [GO:0010287]; PSII associated light-harvesting complex II [GO:0009517]; thylakoid [GO:0009579]; thylak…	-
Q9S831	Photosystem I reaction center subunit IV A, chloroplastic	PSAE1	At4g28750	4	2	1.58068	photosynthesis [GO:0015979]; response to cytokinin [GO:0009735]	protein domain specific binding [GO:0019904]	chloroplast [GO:0009507]; chloroplast envelope [GO:0009941]; chloroplast thylakoid [GO:0009534]; chloroplast thylakoid membrane [GO:0009535]; membrane [GO:0016020]; photosystem I reaction center [GO:0009538]; plastoglobule [GO:0010287]; thylakoid [GO:0009579]	-
Q9SHE8	Photosystem I reaction center subunit III, chloroplastic	PSAF	At1g31330	4	2	1.24621	photosynthesis [GO:0015979]	protein domain specific binding [GO:0019904]	chloroplast [GO:0009507]; chloroplast envelope [GO:0009941]; chloroplast thylakoid [GO:0009534]; chloroplast thylakoid membrane [GO:0009535]; integral component of membrane [GO:0016021]; membrane [GO:0016020]; photosystem I reaction center [GO:0009538]; plastoglobule [GO:0010287]; thylakoid [GO:0009579]	-
P56779	Cytochrome b559 subunit alpha	psbE	AtCg00580	3	4	2.16005	photosynthetic electron transport chain [GO:0009767]	heme binding [GO:0020037]; metal ion binding [GO:0046872]	chloroplast thylakoid membrane [GO:0009535]; integral component of membrane [GO:0016021]; photosystem II reaction center [GO:0009539]	-
Q8H107-3	Isoform 3 of Dihydrolipoyllysine-residue succinyltransferase component of 2-oxoglutarate dehydrogenase complex 2, mitochondrial		At4g26910	3	1	2.12546	L-lysine catabolic process to acetyl-CoA via saccharopine [GO:0033512]; tricarboxylic acid cycle [GO:0006099]	dihydrolipoyllysine-residue succinyltransferase activity [GO:0004149]; zinc ion binding [GO:0008270]	membrane [GO:0016020]; mitochondrion [GO:0005739]; oxoglutarate dehydrogenase complex [GO:0045252]	-
P56766	Photosystem I P700 chlorophyll a apoprotein A1	psaA	AtCg00350	3	4	1.52271	photosynthesis [GO:0015979]; protein-chromophore linkage [GO:0018298]	4 iron, 4 sulfur cluster binding [GO:0051539]; chlorophyll binding [GO:0016168]; metal ion binding [GO:0046872]; oxidoreductase activity [GO:0016491]	chloroplast [GO:0009507]; chloroplast envelope [GO:0009941]; chloroplast thylakoid [GO:0009534]; chloroplast thylakoid membrane [GO:0009535]; integral component of membrane [GO:0016021]; membrane [GO:0016020]; photosystem I [GO:0009522]; plastoglobule [GO:0010287]; thylakoid [GO:0009579]	-
Q39141	At2g34420/T31E10.24	Lhb1B2	At2g34420 At2g34420/T31E10.24	3	3	1.07336	photosynthesis, light harvesting in photosystem I [GO:0009768]; protein-chromophore linkage [GO:0018298]; response to light stimulus [GO:0009416]	chlorophyll binding [GO:0016168]; pigment binding [GO:0031409]; protein domain specific binding [GO:0019904]	chloroplast [GO:0009507]; chloroplast envelope [GO:0009941]; chloroplast thylakoid [GO:0009534]; chloroplast thylakoid membrane [GO:0009535]; integral component of membrane [GO:0016021]; membrane [GO:0016020]; photosystem I [GO:0009522]; photosystem II [GO:0009523]; plastoglobule [GO:0010287]; thylakoid [GO:0009579]	-
P38418	Lipoxygenase 2, chloroplastic	LOX2	At3g45140	3	1	0.435197	green leaf volatile biosynthetic process [GO:0010597]; jasmonic acid biosynthetic process [GO:0009695]; lipid oxidation [GO:0034440]; oxylipin biosynthetic process [GO:0031408]; response to bacterium [GO:0009617]; response to fungus [GO:0009620]; response to herbivore [GO:0080027]; response to jasmonic acid [GO:0009753]; response to wounding [GO:0009611]	linoleate 13S-lipoxygenase activity [GO:0016165]; metal ion binding [GO:0046872]	chloroplast [GO:0009507]; chloroplast envelope [GO:0009941]; chloroplast stroma [GO:0009570]; chloroplast thylakoid membrane [GO:0009535]; cytoplasm [GO:0005737]	-
A8MRV1	Histone H4		At1g07660	2	2	1.6326		DNA binding [GO:0003677]; protein heterodimerization activity [GO:0046982]	nucleosome [GO:0000786]; nucleus [GO:0005634]	-
Q9S841	Oxygen-evolving enhancer protein 1-2, chloroplastic	PSBO2	At3g50820	2	1	1.60727	photoinhibition [GO:0010205]; photosynthesis, light reaction [GO:0019684]; photosystem II assembly [GO:0010207]; photosystem II stabilization [GO:0042549]; regulation of protein dephosphorylation [GO:0035304]	calcium ion binding [GO:0005509]; poly(U) RNA binding [GO:0008266]	chloroplast [GO:0009507]; chloroplast stroma [GO:0009570]; chloroplast thylakoid [GO:0009534]; chloroplast thylakoid membrane [GO:0009535]; extrinsic component of membrane [GO:0019898]; integral component of membrane [GO:0016021]; photosystem II oxygen evolving complex [GO:0009654]; plastoglobule [GO:0010287]; thylakoid [GO:0009579]; thylakoid lumen [GO:0031977]	-
F4KA76	Ribulose bisphosphate carboxylase small chain	RBCS3B	At5g38410	2	5	0.993736	carbon fixation [GO:0015977]; photorespiration [GO:0009853]; photosynthesis [GO:0015979]	monooxygenase activity [GO:0004497]; ribulose-bisphosphate carboxylase activity [GO:0016984]	chloroplast [GO:0009507]	-
P56773	Cytochrome b6	petB	AtCg00720	1	1	5.12359	photosynthesis [GO:0015979]; respiratory electron transport chain [GO:0022904]	electron transporter, transferring electrons within cytochrome b6/f complex of photosystem II activity [GO:0045158]; heme binding [GO:0020037]; iron ion binding [GO:0005506]	chloroplast [GO:0009507]; chloroplast thylakoid [GO:0009534]; chloroplast thylakoid membrane [GO:0009535]; integral component of membrane [GO:0016021]; membrane [GO:0016020]; thylakoid [GO:0009579]	-
F4HUA0	Elongation factor 1-alpha		At1g07930	1	1	1.68834		GTPase activity [GO:0003924]; GTP binding [GO:0005525]; translation elongation factor activity [GO:0003746]		-
Q2V2R9	PSI type III chlorophyll a/b-binding protein	LHCA3	At1g61520	1	2	1.08559	photosynthesis, light harvesting in photosystem I [GO:0009768]; protein-chromophore linkage [GO:0018298]; response to cold [GO:0009409]; response to cytokinin [GO:0009735]; response to high light intensity [GO:0009644]; response to low light intensity stimulus [GO:0009645]	chlorophyll binding [GO:0016168]; metal ion binding [GO:0046872]; pigment binding [GO:0031409]; protein domain specific binding [GO:0019904]	chloroplast [GO:0009507]; chloroplast envelope [GO:0009941]; chloroplast thylakoid [GO:0009534]; chloroplast thylakoid membrane [GO:0009535]; integral component of membrane [GO:0016021]; membrane [GO:0016020]; photosystem I [GO:0009522]; plastoglobule [GO:0010287]; thylakoid [GO:0009579]	-
